# Supplementary material for: Educational Level and Length of Work Experience as Correlates of Adverse-Event Reporting and Patient-Safety Perception Among Nurses in Croatian General and County Hospitals: A National Cross-Sectional Study
Source: Nurs Rep. 2026 Jun 26;16(7):220. doi: 10.3390/nursrep16070220 (PMC13414478; doi:10.3390/nursrep16070220)
Supplement: Supplementary file 1 [file nursrep-16-00220-s001.zip]

Archive with 3 entries (3 files):
- SupplementaryS1_STROBE+_Checklist.pdf
- SupplementaryS2_EthicsApprovals.pdf
- SupplementaryS3_Questionnaire_English.pdf
